# Supplementary material for: Cell-Based Computational Models of Organoids: A Systematic Review
Source: Cells. 2026 Jan 19;15(2):177. doi: 10.3390/cells15020177 (PMC12839770; doi:10.3390/cells15020177)
Supplement: Supplementary file 1 [file cells-15-00177-s001.zip]

Archive with 1 entries (1 files):
- cells-4064947-supplementary.pdf
